# Supplementary material for: Migration of Diethyl-Hexyl-Phthalate from Plastic Containers and Oak Casks to Tequila During Long-Term Storage and Aging
Source: Foods. 2026 Apr 15;15(8):1380. doi: 10.3390/foods15081380 (PMC13114747; doi:10.3390/foods15081380)
Supplement: Supplementary file 1 [file foods-15-01380-s001.zip]

Archive with 1 entries (1 files):
- foods-4165315-supplementary.pdf
